# Supplementary material for: Dracunculin Inhibits Adipogenesis in Human Bone Marrow-Derived Mesenchymal Stromal Cells by Activating AMPK and Wnt/β-Catenin Signaling
Source: Int J Mol Sci. 2022 Jan 7;23(2):653. doi: 10.3390/ijms23020653 (PMC8776130; doi:10.3390/ijms23020653)
Supplement: Supplementary file 1 [file ijms-23-00653-s001.zip]

Archive with 1 entries (1 files):
- ijms-1522146-supplementary.pdf
